# Supplementary material for: The Frequency and Function of NKG2C+CD57+ Adaptive NK Cells in Cytomagalovirus Co-Infected People Living with HIV Decline with Duration of Antiretroviral Therapy
Source: Viruses. 2023 Jan 24;15(2):323. doi: 10.3390/v15020323 (PMC9959045; doi:10.3390/v15020323)
Supplement: Supplementary file 1 [file viruses-15-00323-s001.zip]

Archive with 1 entries (1 files):
- viruses-2172082-supplementary.pdf
